# Supplementary material for: Complex polyploid and hybrid species in an apomictic and sexual tropical forage grass group: genomic composition and evolution in Urochloa (Brachiaria) species
Source: Ann Bot. 2021 Dec 7;131(1):87–108. doi: 10.1093/aob/mcab147 (PMC9904353; doi:10.1093/aob/mcab147)
Supplement: mcab147_suppl_Supplementary_Table_S1 [file mcab147_suppl_supplementary_table_s1.xlsx]

## Sheet: Flow cytometry
Table S1. List of accessions used in the study, their ploidy levels, growth habits and geographical distribution.
ID	Species	Accession number	Cultivars and promissing accessions	Reproduction mode	Donor	Growth habit	Height [cm]	Flowering date	First harvest date	Germination	Country	Department	Site	Date of collection	Altitude (mamsl)	Latitude (decimal)	Longitude (decimal)	Ploidy level x=10	Ploidy level x=9	Ploidy level x=8	Ploidy level x=7	Ploidy level x=6	Chromosome number	Published value
371	Andropogon gayanus	6765			CIAT						Cameroon				1400			2
428	Panicum coloratum	6063			CIAT						Unknown								2
349	Paspalum dilatatum	26066			CIAT						Zimbabwe	Masvingo	Masvingo-Ndanga, Kms: 9, Direccion: Noroeste	02-03-1985	1150	-20.1	31.1833	4
423	Pennisetum polystachion	16649			CIAT						Kenya	Kilifi	Mkongani-Sokoke, Kms: 9, Dirrecion: Suroeste	31-08-1984	190	-3.7	39.7333		6
299	Pennisetum purpureum	26850			CIAT						Cameroon		NANGA EBOKO-YAOUNDE, KMS: 25, DIRECCION: SUROESTE, 137 KM NORESTE YAOUNDE;15 KM NORESTE NKOTENG	27-09-1989	530	4.55	12.1667				4
382	Urochloa arrecta	26741			CIAT	Postrated	90				Unknown								4
36	Urochloa brizantha	16122		Apomictic	CIAT	Semierect	60				Ethiopia	Welega	Nekemte-Mendi, Kms: 6, Direccion: Noroeste	12-10-1984	1990	9.55	35.45		5					2n=5x=45 Penteado et al., 2000
37	Urochloa brizantha	16125	PIATA		CIAT	Semierect	90				Ethiopia	Welega	Nekemte-Bambesi, Kms: 4, Direccion: Noroeste	12-10-1984	1800	9.8167	35.0833		4					2n=4x=36 Penteado et al.,2000
38	Urochloa brizantha	16141			CIAT	Semierect	80				Ethiopia	Sidamo	Kibre Mengist-Negele, Kms: 17, Direccion: Este	25-10-1984	2000	5.8667	39.1333		4
39	Urochloa brizantha	16147			CIAT	Semierect	120				Ethiopia	Sidamo	Awasa-Dila, Kms: 7, Direccion: Noreste, Via Wendo	27-10-1984	1900	6.4667	38.35		4
40	Urochloa brizantha	16149		Apomictic	CIAT	Semierect	80				Ethiopia	Sidamo	Awasa-Yabelo, Kms: 49, Direccion: Sur	28-10-1984	1610	5.2167	38.3		5					2n=5x Penteado et al., 2000
41	Urochloa brizantha	16152		Apomictic	CIAT	Semierect	70				Ethiopia	Sidamo	Sodo-Arba Minch, Kms: 5, Direccion: Sur	30-10-1984	1950	6.8	37.75		4					2n=4x Penteado et al., 2000
42	Urochloa brizantha	16153			CIAT	Semierect	70				Ethiopia	Gamo Gofa	Arba Minch-Chencha, Kms: 21, Direccion: Sur, 13 Km Sur De Dorse	31-10-1984	1450	6.1833	37.5667		6
43	Urochloa brizantha	16170		Apomictic	CIAT	Semierect	70				Ethiopia	Harerge	Dire Dawa-Harar, Kms: 5, Direccion: Sureste, Desvio 300 Mts De La Carretera	09-11-1984	2000	9.3667	42.05		5					2n=6x Penteado et al., 2000
44	Urochloa brizantha	16173		Apomictic	CIAT	Semierect	60				Ethiopia	Harerge	Harar-Hirna, Kms: 17, Direccion: Noroeste	11-11-1984	2120	9.45	41.8167		4					2n=4x=36 Penteado et al.,2000
45	Urochloa brizantha	16290		Apomictic	CIAT	Semierect	90				Ethiopia	Kaffa	Welkite-Jima, Kms: 2, Direccion: Sur	17-11-1984	1760	7.95	37.4333		5					2n=6x Penteado et al., 2000
46	Urochloa brizantha	16292		Apomictic	CIAT	Semierect	180				Ethiopia	Kaffa	Bonga-Jima, Kms: 1, Direccion: Este, 1 Km Este De Diri	19-11-1984	1770	7.3833	36.3		4					2n=4x Penteado et al., 2000
47	Urochloa brizantha	16296		Apomictic	CIAT	Semierect	80				Ethiopia	Kaffa	Jima-Welkite, Kms: 14, Direccion: Noreste	20-11-1984	1740	7.7167	37.1167		5					2n=4x Penteado et al., 2000
48	Urochloa brizantha	16472		Apomictic	CIAT	Semierect	80				Kenya	Kwale	Kwale-Mombasa, Kms: 4, Direccion: Sureste, Carretera C106	05-09-1984	280	-4.1833	39.4833		4					2n=4x Penteado et al., 2000
49	Urochloa brizantha	16480		Apomictic	CIAT	Semierect	70				Kenya	Trans Nzoia	Kitale-Turbo, Kms: 18, Direccion: Suroeste, Carretera Destapada D284	26-09-1984	1640	0.8833	35.9333		5					2n=4x Penteado et al., 2000
50	Urochloa brizantha	16505		Apomictic	CIAT	Semierect	100				Kenya	Trans Nzoia	Kitale-Kimilili, Kms: 6, Direccion: Sureste, Carretera C43 (Hoy A1)	15-08-1984	1860	0.9833	34.9667		5					2n=5x Penteado et al., 2000
51	Urochloa brizantha	16794			CIAT	Semierect	100	1997-11-29	1997-12-27	1997-03-05	Zimbabwe	Mutasa	Watsomba-Penhalonga, Kms: 13, Direccion: Sureste	27-02-1985	1450	-18.7833	32.5833		2
52	Urochloa brizantha	16809		Apomictic	CIAT	Semierect	60				Zimbabwe	Marondera	Murewa-Macheke, Kms: 16, Direccion: Norte	13-02-1985	1490	-18.0167	31.8167		4					2n=4x Penteado et al., 2000
53	Urochloa brizantha	16830		Apomictic	CIAT	Semierect	120				Zimbabwe	Umtali	Watsomba-Stapleford, Kms: 5, Direccion: Noreste, Stapleford (Forest Research Stn.);5 Km Noreste De Stapleford	27-02-1985	1270	-18.48	32.34		4					2n=4x Penteado et al., 2000
54	Urochloa brizantha	16842			CIAT	Semierect	70				Zimbabwe	Hwange	Wankie Natural Park	09-03-1985	1020	-18.7833	26.9833		4
55	Urochloa brizantha	26032			CIAT	Semipostrated	70				Zimbabwe	Marondera	Marondera-Bernard M.Sh., Kms: 29, Direccion: Este, Bernard Mizeki Shrine	15-03-1985	1550	-18.15	31.8333		4
56	Urochloa brizantha	26106			CIAT	Semierect	80				Burundi	Ruyigi	Cankuzo-Ruyigi, Kms: 3, Direccion: Noroeste, Carretera R.I.G.13	25-04-1985	1560	-3.3	30.2667		5
57	Urochloa brizantha	26109			CIAT	Erect	160				Burundi	Cibitoke	Ndava-Bitare, Kms: 2, Direccion: Oeste	15-05-1985	1580	-2.9333	29.3		4
58	Urochloa brizantha	26110	MG5	Apomictic	CIAT	Semierect	130				Burundi	Cibitoke	Bubanza-Bukinanyana, Kms: 36, Direccion: Norte, Carretera R.I.G.9;9 Km Noroeste De Ntamba	15-05-1985	1510	-2.8833	29.3333		5					2n=5x=45 Penteado et al., 2000
59	Urochloa brizantha	26115		Apomictic	CIAT	Semierect	90				Burundi	Makamba	Nyanza-Lac-Mabanda, Kms: 4, Direccion: Oeste, Carretera R.I.G.11	17-05-1985	1530	-4.2667	29.7333		4
111	Urochloa brizantha	16133		Apomictic	CIAT	Semipostrated	80				Ethiopia	Ilubabor	Nekemte-Bedele, Kms: 19, Direccion: Norte	14-10-1984	1570	8.6	36.35		4					2n=6x Penteado et al., 2000
112	Urochloa brizantha	26117		Apomictic	CIAT	Semierect	80				Burundi	Gitega	Kibimba-Bugindana, Kms: 1, Direccion: Noreste	18-05-1985	1730	-3.2667	29.6167		4
113	Urochloa brizantha	26745		Apomictic	CIAT	Semierect	90				Cameroon	Adamaoua	Camino Ngaoundere Y Estacion Experimental Wakwa	07-06-1988	1150	7.35	13.5667		4					2n=4x Penteado et al., 2000
114	Urochloa brizantha	16348			CIAT	Semierect	70				Ethiopia	Kaffa	Jima-Bonga, Kms: 8, Direccion: Suroeste	20-11-1984	1870	7.6333	36.7833		4					2n=4x Penteado et al., 2000
115	Urochloa brizantha	16131		Apomictic	CIAT	Semierect	60				Ethiopia	Welega	Nekemte-Bedele, Kms: 11, Direccion: Suroeste	14-10-1984	1740	8.7	36.45		5					2n=4x Penteado et al., 2000
296	Urochloa brizantha	16125		Apomictic	CIAT						Ethiopia	Welega	Nekemte-Bambesi, Kms: 4, Direccion: Noroeste	12-10-1984	1800	9.8167	35.0833		4					2n=4x=36 Penteado et al., 2000
297	Urochloa brizantha	26110	improved cultivar		CIAT						Burundi	Cibitoke	Bubanza-Bukinanyana, Kms: 36, Direccion: Norte, Carretera R.I.G.9;9 Km Noroeste De Ntamba	15-05-1985	1510	-2.8833	29.3333		5					2n=5x=45 Penteado et al., 2000
312	Urochloa brizantha	16827		Apomictic	CIAT	Semipostrated	90				Zimbabwe	Mutasa	Inyanga-Mutare, Kms: 17, Direccion: Norte	27-02-1985	1570	-18.5167	32.6333		4					2n=4x Penteado et al., 2000
313	Urochloa brizantha	16144		Apomictic	CIAT	Semierect	70				Ethiopia	Sidamo	Kibre Mengist-Negele, Kms: 12, Direccion: Noroeste	25-10-1984	1710	5.6333	39.35		4					2n=5x=45 Penteado et al., 2000
314	Urochloa brizantha	6426			CIAT	Semierect	80				Kenya	Rift Valley	Eldoret-Moiben, Kms: 29, Direccion: Noreste		2300	0.5833	35.3667		4
318	Urochloa brizantha	16441			CIAT	Semierect	80				Kenya	Bungoma	Kitale-Kimilili, Kms: 12, Direccion: Este, Carretera C43 (Hoy A1);4 Km Este Desvio C43-C42	15-08-1984	1750	0.8	34.8167		4					2n=4x=36 Penteado et al., 2000
323	Urochloa brizantha	6735			CIAT	Semierect	110				Malawi	Central	Kasungu-Lilongwe, Kms: 95, Direccion: Sureste	07-02-1972	1300	-13.6833	33.75		5
324	Urochloa brizantha	26133		Apomictic	CIAT	Semierect	70				Burundi	Rutana	En Centre Agronomique Isabu-Moso	23-05-1985	1200	-4.0167	30.0833		4					2n=4x Penteado et al., 2000
327	Urochloa brizantha	26113		Apomictic	CIAT	Erect	100				Burundi	Makamba	Nyanza-Lac-Mabanda, Kms: 7, Direccion: Noreste, Carretera R.I.G.11	17-05-1985	850	-4.3167	29.65		5
328	Urochloa brizantha	6016		Apomictic	CIAT	Semierect	110				Unknown								4					2n=4x=36 Penteado et al., 2000
329	Urochloa brizantha	16135			CIAT	Semierect	70				Ethiopia	Ilubabor	Nekemte-Bedele, Kms: 6, Direccion: Norte	14-10-1984	1990	8.5	36.3667		5					2n=4x Penteado et al., 2000
330	Urochloa brizantha	16488	ARAPOTY		CIAT	Semierect	100				Kenya	Nakuru	Nakuru-Njoro, Kms: 6, Direccion: Oeste, Carretera C56;2 Km Suroeste Desvio Carretera A104	11-08-1984	1900	-0.2833	36.0167		4					2n=4x=36 Penteado et al., 2000
331	Urochloa brizantha	16819		Apomictic	CIAT	Semierect	110				Zimbabwe	Bindura	Bindura-Shamva, Kms: 7, Direccion: Este	15-02-1985	1080	-17.3333	31.4		4					2n=5x=45 Penteado et al., 2000
335	Urochloa brizantha	26554			CIAT	Semierect	100				South Africa								4					2n=6x Penteado et al., 2000
338	Urochloa brizantha	16789			CIAT	Semierect	110				Zimbabwe	Lomagundi	Karoi-Makuti, Kms: 11, Direccion: Noroeste, Entrando A Umboe Road;16 Km Noreste Del Desvio	22-02-1985	1170	-16.7	29.7667		4
341	Urochloa brizantha	16317		Apomictic	CIAT	Semierect	65				Ethiopia	Welega	Dembi Dolo-Gimbi, Kms: 5, Direccion: Este	25-11-1984	1560	9.05	35.8		4					2n=5x Penteado et al., 2000
344	Urochloa brizantha	16168		Apomictic	CIAT	Semierect	90				Ethiopia	Shoa	Hosa Ina-Welkite, Kms: 14, Direccion: Sureste	31-10-1984	1990	8.1667	37.8167		4					2n=4x Penteado et al., 2000
346	Urochloa brizantha	16124		Apomictic	CIAT	Semipostrated	60				Ethiopia	Welega	Nekemte-Mendi, Kms: 6, Direccion: Sureste	12-10-1984	1780	9.75	35.15		4					2n=4x Penteado et al., 2000
351	Urochloa brizantha	16332		Apomictic	CIAT	Semipostrated	80				Ethiopia	Gonder	Bahir Dar-Gonder, Kms: 35, Direccion: Noreste,	30-11-1984	1820	11.8167	37.6		5					2n=4x Penteado et al., 2000
352	Urochloa brizantha	6433			CIAT	Semierect	70				Kenya	Rift Valley	Londiani-Kericho, Kms:						5
353	Urochloa brizantha	16834		Apomictic	CIAT	Semierect	130				Zimbabwe	Chipinge	Chimanimani-Chipinge, Kms: 8, Direccion: Norte	01-03-1985	1190	-20.1333	32.6167		4					2n=4x Penteado et al., 2000
354	Urochloa brizantha	16177			CIAT	Semierect	80				Ethiopia	Bale	Goba-Mena, Kms: 6, Direccion: Norte	22-10-1984	1440	6.8667	40.3667		5
356	Urochloa brizantha	16807			CIAT	Semierect	60				Zimbabwe	Murewa	Murewa-Macheke, Kms: 5, Direccion: Sur, 2 Km Norte De Chipuka	13-02-1985	1360	-17.7	31.8		4
357	Urochloa brizantha	16445			CIAT	Semierect	50	1998-08-30	1998-09-26	1997-03-05	Kenya	Bungoma	Bungoma-Webuye, Kms: 7, Direccion: Noreste, Carretera A104;1.3 Km Este Desvio A Bungoma	15-08-1984	1500	0.6	34.5667		4
363	Urochloa brizantha	16119		Apomictic	CIAT	Semierect	70				Ethiopia	Welega	Nekemte-Mendi, Kms: 24, Direccion: Noroeste	12-10-1984	1950	9.2833	35.6833		2					2n=5x Penteado et al., 2000
364	Urochloa brizantha	16300	promissing accession	Apomictic	CIAT	Semierect	70				Ethiopia	Kaffa	Jima-Bedele, Kms: 7, Direccion: Noroeste	21-11-1984	1750	7.9	36.55		5					2n=4x Penteado et al., 2000
368	Urochloa brizantha	16294		Apomictic	CIAT	Semierect	150				Ethiopia	Kaffa	Bonga-Jima, Kms: 10, Direccion: Suroeste	19-11-1984	1520	7.4833	36.4333		4					2n=4x Penteado et al., 2000
369	Urochloa brizantha	16189			CIAT	Semierect	70				Ethiopia	Sidamo	Kibre Mengist-Negele, Kms: 1, Direccion: Noroeste	25-10-1984	1750	5.55	39.3833		2
372	Urochloa brizantha	16476		Apomictic	CIAT	Semierect	80				Kenya	Trans Nzoia	Kitale-Endebess, Kms: 4, Direccion: Noroeste, Carretera Menor Endebess A Mt. Elgon Nat.Reserve	25-09-1984	1870	1.0833	34.8333		4					2n=4x Penteado et al., 2000
374	Urochloa brizantha	16810		Apomictic	CIAT	Semipostrated	50				Zimbabwe	Goromonzi	Marondera-Harare, Kms: 3, Direccion: Sureste	13-02-1985	1530	-18.1	31.3833		5					2n=6x Penteado et al., 2000
375	Urochloa brizantha	16465			CIAT	Semierect	70				Kenya	Nandi	Kapsabet-Chemelil, Kms: 7, Direccion: Sur, Carretera C37	25-08-1984	1720	0.05	35.2		4					2n=4x Penteado et al., 2000
376	Urochloa brizantha	6421			CIAT	Semierect	70				Kenya	Rift Valley			1310	-0.1167	34.7833		4
378	Urochloa brizantha	16549			CIAT	Semierect	100				Kenya	Kwale	Kwale-Kinango, Kms: 3, Direccion: Sureste, Carretera C106	04-09-1984	230	-4.1833	39.4833		4					2n=6x Penteado et al., 2000 (U. leucacrantha)
379	Urochloa brizantha	26320		Apomictic	CIAT	Semierect	70				Rwanda	Gitarama	Kigoma-Rutabo, Kms: 3, Direccion: Oeste	07-05-1985	1450	-2.1833	29.95		5					2n=4x Penteado et al., 2000
381	Urochloa brizantha	16126		Apomictic	CIAT	Erect	70				Ethiopia	Welega	Nekemte-Bambesi, Kms: 14, Direccion: Oeste	12-10-1984	1710	9.8	35		4					2n=4x Penteado et al., 2000
384	Urochloa brizantha	16322		Apomictic	CIAT	Semierect	90				Ethiopia	Welega	Dembi Dolo-Gimbi, Kms: 11, Direccion: Suroeste	25-11-1984	1900	9.0667	35.8167		4					2n=5x Penteado et al., 2000
386	Urochloa brizantha	26646	LA LIBERTAD		CIAT	Semierect	90				Unknown								4
389	Urochloa brizantha	16801		Apomictic	CIAT	Erect	80				Zimbabwe	Hwange	Sur De Main Camp;Wankie National Park	09-03-1985	1030	-18.7333	26.95		4					2n=5x Penteado et al., 2000
391	Urochloa brizantha	26318	promissing accession	Apomictic	CIAT	Semierect	100				Rwanda	Byumba	Gabiro-Rwisirabo, Kms: 15, Direccion: Noreste, Gabiro (Guest House);Park National L'Akagera	04-05-1985	1490	-1.4333	30.5667		5					2n=5x Penteado et al., 2000
392	Urochloa brizantha	16814		Apomictic	CIAT	Semierect	60				Zimbabwe	Centenary	Muzarabani-Centenary, Kms: 12, Direccion: Sur	15-02-1985	1120	-16.4833	30.9167		4
393	Urochloa brizantha	16138		Apomictic	CIAT	Semierect	50				Ethiopia	Sidamo	Awasa-Wendo, Kms: 30, Direccion: Norte, 5 Km Norte De Avela	24-10-1984	1800	7	38.5		4					2n=4x Penteado et al., 2000
394	Urochloa brizantha	26556			CIAT	Semierect	80				Uganda								4
396	Urochloa brizantha	26561			CIAT	Semierect	80				South Africa								4
397	Urochloa brizantha	16329			CIAT	Semierect	50				Ethiopia	Gojjam	Dangia-Bahir Dar, Kms: 2, Direccion: Noreste	30-11-1984	2050	11.4167	37.1667		5
398	Urochloa brizantha	16145		Apomictic	CIAT	Semierect	70				Ethiopia	Sidamo	Kibre Mengist-Negele, Kms: 37, Direccion: Noroeste, 5 Km Noroeste De Waddere	26-10-1984	1800	5.8	39.2667		4					2n=4x Penteado et al., 2000
401	Urochloa brizantha	6408			CIAT	Semierect	60				Kenya	Transnzoia			1830	1.0333	35.0333		4
402	Urochloa brizantha	16341		Apomictic	CIAT	Semipostrated	60				Ethiopia	Gojjam	Bahir Dar-Mota, Kms: 12, Direccion: Suroeste, 1 Km Cruce Con Carretera Bahir Dar-Dangila	30-11-1984	1840	11.5167	37.3167		2					2n=4x Penteado et al., 2000
403	Urochloa brizantha	16310		Apomictic	CIAT	Erect	200				Ethiopia	Ilubabor	Metu-Gambela, Kms: 4, Direccion: Sureste,	23-11-1984	1720	8.25	35.1333		2					2n=4x Penteado et al., 2000
404	Urochloa brizantha	6687		Apomictic	CIAT	Semierect	70				Kenya	Central	Nairobi-Embu, Kms: 84, Direccion: Noreste, Via Makuyu-Embu	01-01-1972	1061	-0.2667	37.3333		4
405	Urochloa brizantha	26297		Apomictic	CIAT	Semierect	100				Rwanda	Kibungo	Orilla O Del Lago Ihema;Park National L'Akagera	03-05-1985	1360	-1.8833	30.75		4					2n=4x Penteado et al., 2000
408	Urochloa brizantha	16777			CIAT	Semierect	90				Zimbabwe	Goromonzi	Harare-Shamva, Kms: 57, Direccion: Noreste	15-02-1985	1180	-17.45	31.4833		2
409	Urochloa brizantha	16288		Apomictic	CIAT	Semierect	100				Ethiopia	Kaffa	Welkite-Jima, Kms: 5, Direccion: Noroeste, 9 Km Suroeste Del Puente Sobre El Rio Gibe	17-11-1984	1450	8.2	37.5667		4					2n=4x=36 Penteado et al., 2000
410	Urochloa brizantha	16443		Apomictic	CIAT	Semierect	60				Kenya	Bungoma	Kimilili-Bungoma, Kms: 5, Direccion: Suroeste, Carretera C42	15-08-1984	1660	0.7667	34.6833		4					2n=6x=54 Penteado et al., 2000
411	Urochloa brizantha	26114		Apomictic	CIAT	Erect	170				Burundi	Makamba	Nyanza-Lac-Mabanda, Kms: 11, Direccion: Suroeste, Carretera R.I.G.11	17-05-1985	1090	-4.3	29.6833		4
415	Urochloa brizantha	26321		Apomictic	CIAT	Semierect	90				Rwanda	Butare	Busoro-Muyira, Kms: 2, Direccion: Oeste	07-05-1985	1410	-2.2667	29.9167		4					2n=5x Penteado et al., 2000
416	Urochloa brizantha	16473		Apomictic	CIAT	Semierect	70				Kenya	Nakuru	Nakuru-Njoro, Kms: 5, Direccion: Oeste, Carretera C56	24-09-1984	1850	-0.2833	36.0167		4					2n=4x=36 Penteado et al., 2000
418	Urochloa brizantha	26563			CIAT	Semierect	80				South Africa	Transvaal							4
419	Urochloa brizantha	16157			CIAT	Semipostrated	70				Ethiopia	Ilubabor	Nekemte-Bedele, Kms: 19, Direccion: Norte	14-10-1984	1570	8.6	36.35		4					2n=4x Penteado et al., 2000
420	Urochloa brizantha	16163		Apomictic	CIAT	Semierect	65				Ethiopia	Gamo Gofa	Sawla-Bulki, Kms: 5, Direccion: Suroeste	31-10-1984	1740	6.2833	36.85		5					2n=6x Penteado et al., 2000
425	Urochloa brizantha	16451			CIAT	Semierect	50				Kenya	Kisumu	Al Lado Del New Kisumu Hotel	17-08-1984	1290	-0.1	34.75		5					2n=4x Penteado et al., 2000
427	Urochloa brizantha	26389			CIAT	Semierect	130				United Republic Of Tanzania	Mbeya	Mbeya-Vawa, Kms: 22, Direccion: Oeste, 10 Km Oeste De Mbalizi	30-07-1985	1410	-8.95	33.1833		5					2n=6x Penteado et al., 2000
1004	Urochloa brizantha	PI 226049			USDA						Kenya	Kitale		29-04-1955					6				2n=54	2n=6x=54 Nitthaisong et al., 2016
1005	Urochloa brizantha	PI 292187			USDA						Zaire			1961					4				2n=36	2n=4x=36 Nitthaisong et al., 2016
11	Urochloa decumbens	606	PASTO AMARGO, Basilisk	Apomictic	CIAT	Semipostrated	90				Uganda		(Inf. Oram 1990)						4					2n=4x=36 Penteado et al., 2000
12	Urochloa decumbens	6699			CIAT	Semipostrated	80				Unknown								6					2n=4x Penteado et al., 2000
14	Urochloa decumbens	16495		Sexual	CIAT	Postrated	50				Kenya	Siaya	Rangala-Yala, Kms: 2, Direccion: Oeste, Carretera B1	16-08-1984	1500	0.1	34.5167		2					2n=2x Penteado et al., 2000; 2n=2x Trivinio et al., 2017
15	Urochloa decumbens	26112		Apomictic	CIAT	Semierect	90	1999-05-21	1999-06-19	1998-04-08	Burundi	Makamba	Al Lado Del Monumento De Speke Y Burton	16-05-1985	840	-4.35	29.6		4					2n=4x=36 Penteado et al., 2000 (U. brizantha)
16	Urochloa decumbens	26182		Apomictic	CIAT	Semierect	70				Burundi	Rutana	Rutana-Gihofi, Kms: 2, Direccion: Este, 2 Km Este De Centre Agronomique Isabu-Moso;Carretera R.N.8	26-04-1985	1220	-4.0167	30.0833		4					2n=4x Penteado et al., 2000
17	Urochloa decumbens	26186		Sexual	CIAT	Postrated	90				Burundi	Kirundo	Kirundo-Busoni, Kms: 4, Direccion: Noreste, Carretera R.P.61	20-05-1985	1390	-2.5167	30.1833		2					2n=4x Penteado et al., 2000; 2n=2x Trivinio et al., 2017
18	Urochloa decumbens	26308		Sexual	CIAT	Postrated	60				Rwanda	Butare	Ntyazo-Mugusa, Kms: 4, Direccion: Sur	07-05-1985	1430	-2.4833	29.8833		2					2n=4x Penteado et al., 2000; 2n=2x Trivinio et al., 2017
19	Urochloa decumbens	6702			CIAT	Semierect	80				Unknown								4
20	Urochloa decumbens	16497		Apomictic	CIAT	Semierect	70				Kenya	South Nyanza	Migori-Lolgorien, Kms: 19, Direccion: Sureste, Carretera C13;10.5 Km Noroeste Puente Rio Migori	18-08-1984	1500	-1.1167	34.55		4					2n=4x Penteado et al., 2000
21	Urochloa decumbens	16490		Apomictic	CIAT	Postrated	60				Kenya	Trans Nzoia	Kitale-Endebess, Kms: 7, Direccion: Noroeste, Carretera C45	13-08-1984	1880	1.05	34.9333		4					2n=4x Penteado et al., 2000
22	Urochloa decumbens	6370		Apomictic	CIAT	Semierect	100	1999-12-19	2000-01-23	1998-04-08	Unknown								4				2n=36	2n=4x Penteado et al., 2000
23	Urochloa decumbens	26301		Sexual	CIAT	Postrated	70				Rwanda	Byumba	Gabiro-Kagitumba, Kms: 14, Direccion: Norte	04-05-1985	1380	-1.4	30.4		2					2n=4x Penteado et al., 2000; 2n=2x Trivinio et al., 2017
24	Urochloa decumbens	6693		Apomictic	CIAT	Semierect	90				Uganda	Lango		12-12-1971	1000	2.2167	32.85		4					2n=4x Penteado et al., 2000 (U. brizantha)
25	Urochloa decumbens	26183		Apomictic	CIAT	Semierect	60				Burundi	Makamba	Nyanza-Lac-Mabanda, Kms: 4, Direccion: Oeste, Carretera R.I.G.11	17-05-1985	1530	-4.2667	29.7333		4
26	Urochloa decumbens	16498		Apomictic	CIAT	Semierect	80				Kenya	Nandi	Nandi Hills-Lessos, Kms: 1, Direccion: Suroeste, Carretera C36	25-08-1984	2050	0.2167	35.3		4					2n=4x Penteado et al., 2000
27	Urochloa decumbens	665			CIAT	Semierect	90				Unknown			01-01-1976					4
28	Urochloa decumbens	26306			CIAT	Postrated	80				Rwanda	Gitarama	Kigoma-Rutabo, Kms: 3, Direccion: Oeste	07-05-1985	1450	-2.1833	29.95		4					2n=2x Penteado et al., 2000
29	Urochloa decumbens	26300			CIAT	Postrated	50				Rwanda	Byumba	Gabiro-Rwisirabo, Kms: 15, Direccion: Noreste, Gabiro (Guest House);Park National L'Akagera	04-05-1985	1490	-1.4333	30.5667		2					2n=2x Penteado et al., 2000
30	Urochloa decumbens	6298		Apomictic	CIAT	Semierect	60				Unknown								4					2n=4x Penteado et al., 2000
31	Urochloa decumbens	6132			CIAT	Postrated	50				Uganda		Area Exp.Stn.Mbarara						2					-
32	Urochloa decumbens	16501		Apomictic	CIAT	Semierect	80				Kenya	Trans Nzoia	Kitale-Endebess, Kms: 5, Direccion: Sureste, Carretera C45	25-09-1984	1800	1.0667	34.9		4					2n=4x Penteado et al., 2000
33	Urochloa decumbens	26305			CIAT	Postrated	60				Rwanda	Kigali	Byumba-Kigali, Kms: 14, Direccion: Noreste	05-05-1985	1420	-1.9	30.1833		2					2n=2x Penteado et al., 2000
34	Urochloa decumbens	26569			CIAT	Semierect	100				Unknown								4
35	Urochloa decumbens	26185			CIAT	Postrated	70				Burundi	Kirundo	Kirundo-Maison D'Accvei, Kms: 7, Direccion: Norte, Lago Cohoha Sud	19-05-1985	1400	-2.45	30.1667		2					2n=4x Penteado et al., 2000
106	Urochloa decumbens	6133a			CIAT						Zambia	Northern	Kasama-Isoka, Kms: 96, Direccion: Noreste	04-02-1972	1242	-10.15	31.8333		2					2n=5x Penteado et al., 2000
107	Urochloa decumbens	6058			CIAT	Semipostrated	90				Colombia	Cauca	Cali-Popayan, Kms: 124, Direccion: Sur	07-01-1978	1750	2.4167	-76.6		2
108	Urochloa decumbens	664			CIAT	Postrated	70				Unknown			01-01-1976					4				2n=36	2n=4x Penteado et al., 2000
109	Urochloa decumbens	16503			CIAT	Postrated	80				Kenya	Trans Nzoia	Kitale-Endebess, Kms: 6, Direccion: Suroeste, Entrando 7 Km Carretera Menor Mt.Elgon Nat.Reserve	25-09-1984	1890	1.05	34.85		4					2n=5x Penteado et al., 2000
110	Urochloa decumbens	16494		Sexual	CIAT	Semierect	100				Kenya	Siaya	Siaya-Rangala, Kms: 3, Direccion: Norte, Carretera C28	16-08-1984	1360	0.0833	34.2833		2					2n=2x Penteado et al., 2000
311	Urochloa decumbens	16496			CIAT	Semierect	70				Kenya	South Nyanza	Kisii-Migori, Kms: 2, Direccion: Norte, 100 Mts Antes De Cruzar Rio Sare;Carretera A1;Vereda Avendo	18-08-1984	1440	-0.9	34.5333		4					2n=4x Penteado et al., 2000
315	Urochloa decumbens	16100			CIAT	Semierect	100				Unknown								4					2n=4x=36 Penteado et al., 2000
319	Urochloa decumbens	6677			CIAT	Semierect	60				Unknown								4
322	Urochloa decumbens	16521			CIAT	Postrated	40	2001-09-13	2001-10-25	1998-04-17	Kenya	South Nyanza	Homa Bay-Rongo, Kms: 13, Direccion: Noroeste, Carretera C20	17-08-1984	1390	-0.6833	34.5167		2					2n=2x Penteado et al., 2000 (U. jubata)
325	Urochloa decumbens	16504		Apomictic	CIAT	Semierect	70				Kenya	Nandi	Turbo-Kapsabet, Kms: 8, Direccion: Sureste, Carretera C37	26-09-1984	1900	0.35	35.05		4					2n=4x Penteado et al., 2000
332	Urochloa decumbens	16491			CIAT	Semierect	50				Kenya	Trans Nzoia	Kitale-Kapenguria, Kms: 14, Direccion: Noreste, Carretera C46 (Hoy A1)	13-08-1984	1920	1.1167	35.0667		4					2n=5x Penteado et al., 2000
334	Urochloa decumbens	26292			CIAT	Postrated	70				Rwanda	Kibungo	Kibungo-Rusumo, Kms: 14, Direccion: Oeste, Frontera Con Tanzania;De Kibungo Al Rio Akagera	02-05-1985	1500	-2.2667	30.6167		2					2n=2x Penteado et al., 2000
342	Urochloa decumbens	26307			CIAT	Postrated	50				Rwanda	Butare	Busoro-Muyira, Kms: 1, Direccion: Norte	07-05-1985	1560	-2.35	29.9		2					2n=2x Penteado et al., 2000
345	Urochloa decumbens	6021	promissing accession		CIAT	Semipostrated	70	1999-05-21	1999-06-20	1998-04-08	Unknown								4
359	Urochloa decumbens	26187			CIAT	Semierect	110				Burundi	Muyinga	Muyinga-Gitega, Kms: 3, Direccion: Suroeste, Carretera R.I.G.2	20-05-1985	1750	-2.8833	30.3		4
361	Urochloa decumbens	16489		Apomictic	CIAT	Postrated	90				Kenya	Uasin Gishu	Eldoret-Kitale, Kms: 8, Direccion: Norte, Carretera B2;Cerca Rio Chipsangui	12-08-1984	1920	0.75	35.15		4					2n=4x Penteado et al., 2000
395	Urochloa decumbens	26291			CIAT	Postrated	55				Rwanda	Kibungo	Kigali-Kibungo, Kms: 20, Direccion: Este	02-05-1985	1540	-1.9833	30.55		2
399	Urochloa decumbens	16493		Sexual	CIAT	Postrated	10				Kenya	Siaya	Ndori Ramba-Ngiya, Kms: 11, Direccion: Suroeste, Carretera C28	16-08-1984	1340	-0.0167	34.35		2					2n=2x Penteado et al., 2000
400	Urochloa decumbens	26299			CIAT	Postrated	60				Rwanda	Byumba	Park National L'Akagera	03-05-1985	1400	-1.4667	30.6333		2					2n=2x Penteado et al., 2000
422	Urochloa decumbens	26303			CIAT	Postrated	60				Rwanda	Byumba	Nyagatare-Ngarama, Kms: 13, Direccion: Norte	04-05-1985	1470	-1.4667	30.2833		2					2n=2x Penteado et al., 2000
1006	Urochloa decumbens	PI 210724			USDA						Venezuela								4				2n=36
337	Urochloa dictyoneura	16511			CIAT	Semierect	40				Kenya	Kiambu	Nairobi-Muranga, Kms: 23, Direccion: Noreste, Carretera A2	27-09-1984	1400	-0.9833	37.0833					7
320	Urochloa dura	26644		Apomictic	CIAT	Semierect	50				Zimbabwe			01-01-1985					6					2n=6x Penteado et al., 2000
61	Urochloa humidicola	6133	LLANERO, BRUNCA	Apomictic	CIAT	Semipostrated	60				Zambia	Northern	Kasama-Isoka, Kms: 96, Direccion: Noreste	04-02-1972	1242	-10.15	31.8333					7		2n=5x Penteado et al., 2000
62	Urochloa humidicola	16350		Apomictic	CIAT	Postrated	70				Ethiopia	Gojjam	Dangia-Bahir Dar, Kms: 27, Direccion: Noreste, 10 Km Noreste De Durbete;A 50 Mts Del Puente Rio Wotet	30-11-1984	1940	11.3667	37.0333					6		2n=5x Penteado et al., 2000; 2n=6x=36 Jungmann et al., 2009
63	Urochloa humidicola	16876		Apomictic	CIAT	Postrated	50				Zimbabwe	Urungwe	Karoi-Magunge, Kms: 4, Direccion: Sur	22-02-1985	1080	-16.8667	29.4					6
64	Urochloa humidicola	16880		Apomictic	CIAT	Postrated	70				Zimbabwe	Inyanga	Rusape-Inyanga, Kms: 8, Direccion: Sur, 8 Km Sur De La Entrada Al Nyanga National Park	26-02-1985	1840	-18.2833	32.7167					9		2n=9x=54 Jungmann et al., 2009
65	Urochloa humidicola	16894		Apomictic	CIAT						Zimbabwe	Hwange	Main Camp-Kennedy, Kms: 31, Direccion: Sureste, Wankie Natural Park	09-03-1985	1050	-18.8667	27.1833					7		2n=6x Penteado et al., 2000; 2n=7x=42 Jungmann et al., 2009
66	Urochloa humidicola	26145		Apomictic	CIAT	Postrated	30				Burundi	Cankuzo	Centro Veterinario;1 Km Del Centro Del Pueblo	25-04-1985	1570	-3.2	30.55					6		2n=4x Penteado et al., 2009; 2n=6x=36 Jungmann et al., 2009
67	Urochloa humidicola	26149	BRS TUPI	Apomictic	CIAT	Postrated	70				Burundi	Makamba	Mabanda-Makamba, Kms: 3, Direccion: Noreste, Carretera R.I.G.7	17-05-1985	1650	-4.2333	29.7833					6		2n=4x=36 Penteado et al., 2009; 2n=6x=36 Jungmann et al., 2009
68	Urochloa humidicola	26151		Apomictic	CIAT	Postrated	50				Burundi	Gitega	Mahwa-Gitega, Kms: 16, Direccion: Noreste, Carretera R.I.G.6	18-05-1985	1780	-3.6667	29.85					6	2n=36
69	Urochloa humidicola	26154		Apomictic	CIAT	Postrated	80				Burundi	Karuzi	Muyinga-Gitega, Kms: 13, Direccion: Noreste, Carretera R.I.G.2	20-05-1985	1560	-3.15	30.15					6		2n=5x Penteado et al., 2009; 2n=6x=36 Jungmann et al., 2009
70	Urochloa humidicola	26155		Apomictic	CIAT	Semipostrated	60				Burundi	Gitega	Gitega-Rutana, Kms: 13, Direccion: Sureste, Carretera R.N.8	21-05-1985	1660	-3.5167	29.9667					6		2n=4x Penteado et al., 2009; 2n=6x=36 Jungmann et al., 2009
71	Urochloa humidicola	26159		Apomictic	CIAT	Postrated	40				Burundi			24-08-1985								7		2n=4x Penteado et al., 2009; 2n=6x=36 Jungmann et al., 2009
72	Urochloa humidicola	26375		Apomictic	CIAT	Postrated	70	1999-05-26	1999-06-23	2009-11-23	United Republic Of Tanzania	Iringa	Iringa-Njombe, Kms: 21, Direccion: Noreste	22-07-1985	1620	-8.7	34.9167					7		2n=4x Penteado et al., 2000
73	Urochloa humidicola	26411		Apomictic	CIAT	Postrated	80				United Republic Of Tanzania	Iringa	Iringa-Sao Hill, Kms: 29, Direccion: Noreste	21-07-1985	1720	-8.1	35.4333					7		2n=4x Penteado et al., 2000; 2n=6x=36 Jungmann et al., 2009
74	Urochloa humidicola	26413		Apomictic	CIAT	Postrated	80				United Republic Of Tanzania	Iringa	Sao Hill-Kibao, Kms: 22, Direccion: Noreste, 10 Km Norte De Vereda Sawala	22-07-1985	1900	-8.4167	35.3333					6		2n=5x Penteado et al., 2000; 2n=9x=54 Jungmann et al., 2009
75	Urochloa humidicola	26425		Apomictic	CIAT	Postrated	85				United Republic Of Tanzania	Mbeya	Vawa-Tunduma, Kms: 32, Direccion: Noroeste	30-07-1985	1410	-8.95	32.9					6
76	Urochloa humidicola	36083		Apomictic	CIAT	Semipostrated	50	2000-12-01	2000-12-31	1996-05-09	Ethiopia	Sidamo	Kibre Mengist-Shakiso, Kms: 13, Direccion: Este	27-10-1984	1790	5.86	39.1					7
77	Urochloa humidicola	6013		Apomictic	CIAT	Semipostrated	90				South Africa											7		2n=5x Penteado et al., 2000; 2n=9x=54 Jungmann et al., 2009
78	Urochloa humidicola	26371		Apomictic	CIAT						United Republic Of Tanzania	Iringa	Sao Hill Lutheran Training Centre	21-07-1985	1840	-8.35	35.3					9		2n=4x Penteado et al., 2000; 2n=9x=54 Jungmann et al., 2009
79	Urochloa humidicola	16867		Apomictic	CIAT	Postrated	80				Zimbabwe	Harare	Harare-Lake Mcilwaine, Kms: 54, Direccion: Suroeste, Orilla Del Lake Mcilwaine;North Bank	12-02-1985	1360	-18.0167	30.55					9x-4 or 8x+2	2n=50	2n=6x Penteado et al., 2000; 2n=9x=54 Jungmann et al., 2009
80	Urochloa humidicola	16180		Apomictic	CIAT	Postrated	50				Ethiopia	Sidamo	Kibre Mengist-Negele, Kms: 17, Direccion: Este	25-10-1984	2000	5.8667	39.1333					7		2n=5x Penteado et al., 2000; 2n=7x=42 Jungmann et al., 2009, 2010
81	Urochloa humidicola	682			CIAT	Semipostrated	70				Unknown											6
82	Urochloa humidicola	26570			CIAT	Semipostrated	80				Unknown											7
83	Urochloa humidicola	679	CHETUMAL, Tully, Humidicola	Apomictic	CIAT	Semipostrated	70				Unknown											7
84	Urochloa humidicola	16882		Apomictic	CIAT	Semipostrated	60				Zimbabwe	Inyanga	Inyanga-Mutare, Kms: 3, Direccion: Sur	26-02-1985	1680	-18.15	31.8167					7		2n=6x Penteado et al., 2000; 2n=9x=54 Jungmann et al., 2009
85	Urochloa humidicola	26430		Apomictic	CIAT	Semipostrated	70				United Republic Of Tanzania	Mbeya	Itingi Port-Tukuya, Kms: 13, Direccion: Noreste	01-08-1985	630	-9.45	33.85					7		2n=4x Penteado et al., 2009; 2n=6x=36 Jungmann et al., 2009
86	Urochloa humidicola	26438		Apomictic	CIAT	Postrated	80	1999-05-29	1999-06-30	2009-12-15	United Republic Of Tanzania	Iringa	Iringa-Sao Hill, Kms: 29, Direccion: Noreste	21-07-1985	1720	-8.1	35.4333					7		2n=6x Penteado et al., 2000; 2n=9x=54 Jungmann et al., 2009
87	Urochloa humidicola	16181		Apomictic	CIAT	Postrated	40				Ethiopia	Sidamo	Kibre Mengist-Negele, Kms: 37, Direccion: Sureste, 11 Km Este Vereda Zembaba	25-10-1984	1960	5.8167	39.2667					6		2n=5x Penteado et al., 2009; 2n=7x=42 Jungmann et al., 2009, 2010
88	Urochloa humidicola	16887		Apomictic	CIAT	Postrated	70				Zimbabwe	Masvingo	Masvingo-Birchenough B., Kms: 53, Direccion: Oeste	02-03-1985	1180	-20.0833	31.15					6		2n=5x Penteado et al., 2009; 2n=6x=36 Jungmann et al., 2009
89	Urochloa humidicola	26573			CIAT	Postrated	70				Zimbabwe											7
90	Urochloa humidicola	16871		Apomictic	CIAT	Semipostrated	60				Zimbabwe	Harare	En Makuvisi Woodland	19-02-1985	1490	-17.1667	31.0667					7		2n=4x Penteado et al., 2000
116	Urochloa humidicola	6738			CIAT	Semipostrated	70				Zimbabwe											7
117	Urochloa humidicola	6709			CIAT	Semipostrated	80				Zimbabwe		Finca Edwaleni									7
118	Urochloa humidicola	16878		Apomictic	CIAT	Semipostrated	50				Zimbabwe	Makoni	Marondera-Rusape, Kms: 13, Direccion: Sureste	25-02-1985	1500	-18.1833	31.9667					7		2n=6x Penteado et al., 2000; 2n=9x=54 Jungmann et al., 2009
119	Urochloa humidicola	26407		Apomictic	CIAT	Postrated	70				United Republic Of Tanzania	Iringa	Morogoro-Iringa, Kms: 18, Direccion: Este	20-07-1985	1560	-7.7667	35.8833					7		2n=6x Penteado et al., 2000; 2n=9x=54 Jungmann et al., 2009
120	Urochloa humidicola	16874		Apomictic	CIAT	Postrated	65				Zimbabwe	Urungwe	Karoi-Makuti, Kms: 22, Direccion: Noroeste	20-02-1985	1320	-16.5333	29.5667					7		2n=5x Penteado et al., 2000; 2n=9x=54 Jungmann et al., 2009
203	Urochloa humidicola	679	CHETUMAL, Tully, Humidicola	Apomictic	CIAT						Unknown											7		2n=6x Ishigaki et al., 2010
321	Urochloa humidicola	26427		Apomictic	CIAT	Postrated	70				United Republic Of Tanzania	Mbeya	Tukuyu-Itungi Port, Kms: 28, Direccion: Sur	01-08-1985	880	-9.4	33.8167					6		2n=4x Penteado et al., 2000; 2n=6x=36 Jungmann et al., 2009
326	Urochloa humidicola	16888		Apomictic	CIAT	Postrated	50				Zimbabwe	Masvingo	Glenlivet-Zimbabwe Ruins, Kms: 10, Direccion: Este	03-03-1985	1060	-20.2833	31.5333					6		2n=4x Penteado et al., 2000; 2n=6x=36 Jungmann et al., 2009
333	Urochloa humidicola	26415		Apomictic	CIAT	Postrated	30				United Republic Of Tanzania	Iringa	Kibao-James Corner, Kms: 2, Direccion: Este	22-07-1985	1860	-8.5167	35.0667					7		2n=5x Penteado et al., 2000; 2n=9x=54 Jungmann et al., 2009
336	Urochloa humidicola	16879		Apomictic	CIAT	Postrated	50				Zimbabwe	Makoni	Marondera-Rusape, Kms: 10, Direccion: Norte	25-02-1985	1500	-18.4333	32.1333					7		2n=6x Penteado et al., 2000; 2n=9x=54 Jungmann et al., 2009
343	Urochloa humidicola	26312		Apomictic	CIAT	Postrated	20				Rwanda	Kibungo	Orilla Del Lago Hago;Park National L'Akagera	03-05-1985	1380	-1.5	30.6333					6
350	Urochloa humidicola	16873		Apomictic	CIAT	Postrated	70				Zimbabwe	Urungwe	Chinhoyi-Karoi, Kms: 1, Direccion: Sureste	20-02-1985	1240	-16.7833	29.6333					7
355	Urochloa humidicola	16883		Apomictic	CIAT	Postrated	70				Zimbabwe	Mutasa	Watsomba-Penhalonga, Kms: 1, Direccion: Sur	27-02-1985	1370	-18.6833	32.6333					7		2n=5x Penteado et al., 2000
366	Urochloa humidicola	16870		Apomictic	CIAT	Postrated	40				Zimbabwe	Shamva	Bindura-Harare, Kms: 25, Direccion: Sureste, 8 Km Noroeste Del Desvio A Shamva	15-02-1985	1050	-17.35	31.5333					7		2n=4x Penteado et al., 2000; 2n=6x=36 Jungmann et al., 2009
377	Urochloa humidicola	16182		Apomictic	CIAT	Semipostrated	60				Ethiopia	Sidamo	Sodo-Arba Minch, Kms: 18, Direccion: Sureste	30-10-1984	1710	6.6833	37.7833					7		2n=4x Penteado et al., 2000; 2n=7x=42 Jungmann et al., 2009
383	Urochloa humidicola	16890		Apomictic	CIAT						Zimbabwe	Chilimanzi	Masvingo-Mvuma, Kms: 21, Direccion: Sureste	03-03-1985	1440	-19.45	30.6333					7		2n=5x Penteado et al., 2000; 2n=9x=54 Jungmann et al., 2009
385	Urochloa humidicola	16868	promissing accession	Apomictic	CIAT	Postrated	80				Zimbabwe	Harare	Kirman Road;Carretera Lateral De La Carretera Principal	12-02-1985	1440	-17.8833	30.7167					7		2n=6x Penteado et al., 2000; 2n=9x=54 Jungmann et al., 2009
388	Urochloa humidicola	16884		Apomictic	CIAT	Postrated	50				Zimbabwe	Umtali	Stapleford-Mutare, Kms: 2, Direccion: Oeste, 2 Km W De Stapleford Sawmills	28-02-1985	1550	-18.8333	32.5333					9		2n=6x Penteado et al., 2000; 2n=9x=54 Jungmann et al., 2009
390	Urochloa humidicola	16886	promissing accession	Apomictic	CIAT	Postrated	65				Zimbabwe	Masvingo	Glenlivet-Zimbabwe Ruins, Kms: 18, Direccion: Suroeste, Lake Kyle Area	03-03-1985	1090	-20.2333	31.4					6		2n=5x=45 Penteado et al., 2000; 2n=6x=36 Jungmann et al., 2009
406	Urochloa humidicola	16877		Apomictic	CIAT	Postrated	55				Zimbabwe	Masvingo	Masvingo-Birchenough B., Kms: 53, Direccion: Oeste	02-03-1985	1180	-20.0833	31.15					7		2n=6x Penteado et al., 2000; 2n=9x=54 Jungmann et al., 2009
413	Urochloa humidicola	26414		Apomictic	CIAT	Postrated	60				United Republic Of Tanzania	Iringa	Kibao-James Corner, Kms: 14, Direccion: Oeste	22-07-1985	1950	-8.5833	35.15					7		2n=6x Penteado et al., 2000; 2n=9x=54 Jungmann et al., 2009
424	Urochloa humidicola	16892		Apomictic	CIAT	Postrated	10				Zimbabwe	Hwange	Main Camp-Kennedy, Kms: 5, Direccion: Sureste, Wankie Natural Park	09-03-1985	1090	-18.7833	27					7		2n=6x Penteado et al., 2000; 2n=9x=54 Jungmann et al., 2009
426	Urochloa humidicola	16885		Apomictic	CIAT	Postrated	60				Zimbabwe	Chipinge	Chipinge-Juction Gate, Kms: 6, Direccion: Noreste, Juction Gate(Eastern Border Road);2 Km E Carret. Chimanimani-Chipiri	01-03-1985	1240	-20.15	32.6167					7		2n=4x Penteado et al., 2000; 2n=6x=36 Jungmann et al., 2009
380	Urochloa jubata	26326		Sexual	CIAT	Postrated	80				Rwanda	Byumba	Gabiro-Rwisirabo, Kms: 15, Direccion: Noreste, Gabiro (Guest House);Park National L'Akagera	04-05-1985	1490	-1.4333	30.5667		2					2n=2x Trivinio et al., 2017
421	Urochloa jubata	16542			CIAT	Semierect	40	1999-11-01	1999-11-29	2010-03-23	Kenya	Nandi	Turbo-Kapsabet, Kms: 8, Direccion: Sureste, Carretera C37	26-09-1984	1900	0.35	35.05		4
91	Urochloa maxima	16031	Tanzania-1		CIAT						United Republic Of Tanzania									4
92	Urochloa maxima	26944			CIAT						Unknown									4
93	Urochloa maxima	6967			CIAT						United Republic Of Tanzania									4
94	Urochloa maxima	16017			CIAT						United Republic Of Tanzania									4				2n=5x Penteado et al., 2000
95	Urochloa maxima	6906			CIAT						Kenya									4
96	Urochloa maxima	6299	Tobiata		CIAT						Unknown									4
97	Urochloa maxima	6890			CIAT						Kenya									4
98	Urochloa maxima	6799	promissing accession		CIAT						Unknown			29-11-1983						2
99	Urochloa maxima	6962	MOMOBACA, MOMBASA	Apomictic	CIAT						Kenya									4
100	Urochloa maxima	26723			CIAT						Unknown									4
121	Urochloa maxima	16023			CIAT						United Republic Of Tanzania									4
122	Urochloa maxima	6944	promissing accession		CIAT						United Republic Of Tanzania									4
123	Urochloa maxima	16004			CIAT						Kenya									4			2n=32
124	Urochloa maxima	6171	promissing accession		CIAT						Unknown									4			2n=32
125	Urochloa maxima	16060			CIAT						United Republic Of Tanzania									4
126	Urochloa maxima	6984			CIAT						Kenya									4
128	Urochloa maxima	6975			CIAT						United Republic Of Tanzania									4
129	Urochloa maxima	16061			CIAT						United Republic Of Tanzania									4
130	Urochloa maxima	36087			CIAT						Unknown									4
201	Urochloa maxima	622			CIAT						Kenya	Makueni								4
202	Urochloa maxima	673	promissing accession		CIAT						Unknown			01-01-1976						4
204	Urochloa maxima	685			CIAT						Unknown									4
205	Urochloa maxima	688			CIAT						Kenya			10-09-1971	15					2
206	Urochloa maxima	691			CIAT						Kenya		Area Kabati	01-01-1972	1485					4
207	Urochloa maxima	692			CIAT						Kenya		Embu-Meru, Kms: 87, Direccion: Norte	02-01-1972	728					4
208	Urochloa maxima	6095			CIAT						Unknown									4
209	Urochloa maxima	6175			CIAT						Unknown									4
210	Urochloa maxima	6461			CIAT						Unknown									4
211	Urochloa maxima	6497			CIAT						Unknown									4
212	Urochloa maxima	6500			CIAT						Unknown									2
213	Urochloa maxima	6501			CIAT						Unknown									4
214	Urochloa maxima	6525			CIAT						Unknown									4
215	Urochloa maxima	6526			CIAT						Kenya									4
216	Urochloa maxima	6536			CIAT						Kenya									4
217	Urochloa maxima	6571			CIAT						Kenya									4
218	Urochloa maxima	6658			CIAT						Unknown									4
219	Urochloa maxima	6783			CIAT						Unknown			29-11-1983						4
220	Urochloa maxima	6784			CIAT						Unknown			29-11-1983						2
221	Urochloa maxima	6787			CIAT						Unknown			29-11-1983						2
222	Urochloa maxima	6796			CIAT						Unknown			29-11-1983						4
223	Urochloa maxima	6805			CIAT						Unknown			29-11-1983						2
224	Urochloa maxima	6826			CIAT						Unknown			29-11-1983						2
225	Urochloa maxima	6831			CIAT						Unknown			29-11-1983						2
226	Urochloa maxima	6836			CIAT						Unknown			29-11-1983						2
227	Urochloa maxima	6837			CIAT						Unknown			29-11-1983						2
228	Urochloa maxima	6839			CIAT						Unknown			29-11-1983						2
229	Urochloa maxima	6840			CIAT						Unknown			29-11-1983						4
230	Urochloa maxima	6842			CIAT						Unknown			29-11-1983						2
231	Urochloa maxima	6843			CIAT						Unknown			29-11-1983						2
232	Urochloa maxima	6855			CIAT						Unknown									4
233	Urochloa maxima	6857			CIAT						Unknown									2
234	Urochloa maxima	6864			CIAT						Unknown									4
235	Urochloa maxima	6866			CIAT						Unknown									4
236	Urochloa maxima	6868			CIAT						Unknown									4
237	Urochloa maxima	6872			CIAT						Côte D'Ivoire									4
238	Urochloa maxima	6893			CIAT						Kenya									4
239	Urochloa maxima	6897			CIAT						Kenya									2
240	Urochloa maxima	6898			CIAT						Kenya									2
241	Urochloa maxima	6900			CIAT						Kenya									4
242	Urochloa maxima	6901			CIAT						Kenya									2
243	Urochloa maxima	6903			CIAT						Kenya									4
244	Urochloa maxima	6912			CIAT						Kenya									4
245	Urochloa maxima	6915			CIAT						Kenya									4
246	Urochloa maxima	6918			CIAT						Kenya									4
247	Urochloa maxima	6923			CIAT						Kenya									4
248	Urochloa maxima	6927			CIAT						United Republic Of Tanzania									4
249	Urochloa maxima	6928			CIAT						United Republic Of Tanzania									4
250	Urochloa maxima	6929			CIAT						United Republic Of Tanzania									4
251	Urochloa maxima	6945			CIAT						United Republic Of Tanzania									4
252	Urochloa maxima	6948			CIAT						United Republic Of Tanzania									4
253	Urochloa maxima	6949			CIAT						United Republic Of Tanzania									4
254	Urochloa maxima	6951			CIAT						United Republic Of Tanzania									4
255	Urochloa maxima	6954			CIAT						United Republic Of Tanzania									4
256	Urochloa maxima	6955			CIAT						United Republic Of Tanzania									4
257	Urochloa maxima	6960	TOBIATA		CIAT						United Republic Of Tanzania									4
258	Urochloa maxima	6963			CIAT						United Republic Of Tanzania									4
259	Urochloa maxima	6968			CIAT						United Republic Of Tanzania									4
260	Urochloa maxima	6969			CIAT						United Republic Of Tanzania									4
261	Urochloa maxima	6981			CIAT						Kenya									4
262	Urochloa maxima	6982			CIAT						Kenya									4
263	Urochloa maxima	6983			CIAT						Kenya									4
264	Urochloa maxima	6986			CIAT						Kenya									4
265	Urochloa maxima	6990			CIAT						Kenya									4
266	Urochloa maxima	6996			CIAT						Kenya									4
267	Urochloa maxima	16003			CIAT						Kenya									4
268	Urochloa maxima	16005			CIAT						Kenya									2
269	Urochloa maxima	16011			CIAT						United Republic Of Tanzania									4
270	Urochloa maxima	16019	promissing accession		CIAT						United Republic Of Tanzania									4
271	Urochloa maxima	16021	promissing accession		CIAT						United Republic Of Tanzania									4
272	Urochloa maxima	16025			CIAT						United Republic Of Tanzania									4
273	Urochloa maxima	16027			CIAT						United Republic Of Tanzania									4
274	Urochloa maxima	16028			CIAT						United Republic Of Tanzania									4
275	Urochloa maxima	16035			CIAT						United Republic Of Tanzania									4
276	Urochloa maxima	16036			CIAT						United Republic Of Tanzania									4
277	Urochloa maxima	16038			CIAT						United Republic Of Tanzania									4
278	Urochloa maxima	16039			CIAT						United Republic Of Tanzania									4
279	Urochloa maxima	16041			CIAT						United Republic Of Tanzania									4
280	Urochloa maxima	16044			CIAT						United Republic Of Tanzania									4
281	Urochloa maxima	16046			CIAT						United Republic Of Tanzania									4
282	Urochloa maxima	16048			CIAT						United Republic Of Tanzania									4
283	Urochloa maxima	16049			CIAT						United Republic Of Tanzania									2
284	Urochloa maxima	16054			CIAT						United Republic Of Tanzania									4
285	Urochloa maxima	16055			CIAT						United Republic Of Tanzania									4
286	Urochloa maxima	16057			CIAT						United Republic Of Tanzania									4
287	Urochloa maxima	16058			CIAT						United Republic Of Tanzania									4
288	Urochloa maxima	16059			CIAT						United Republic Of Tanzania									4
289	Urochloa maxima	16018			CIAT						United Republic Of Tanzania									2
290	Urochloa maxima	16062			CIAT						United Republic Of Tanzania									4
291	Urochloa maxima	16064			CIAT						United Republic Of Tanzania									4
292	Urochloa maxima	16065	promissing accession		CIAT						United Republic Of Tanzania									4
293	Urochloa maxima	16068			CIAT						United Republic Of Tanzania									2
294	Urochloa maxima	16069			CIAT						United Republic Of Tanzania									4
295	Urochloa maxima	16071			CIAT						United Republic Of Tanzania									4
298	Urochloa maxima	26360			CIAT						Rwanda	Gitarama	Kigoma-Rutabo, Kms: 3, Direccion: Oeste	07-05-1985	1450	-2.1833	29.95			4
300	Urochloa maxima	26900	VENCEDOR		CIAT						Unknown			20-11-1991						4
301	Urochloa maxima	26906			CIAT						Unknown									4
302	Urochloa maxima	26911			CIAT						Unknown									2
303	Urochloa maxima	26917			CIAT						Unknown									4
304	Urochloa maxima	26923			CIAT						Unknown									4
305	Urochloa maxima	26924			CIAT						Unknown									2
306	Urochloa maxima	26925			CIAT						Unknown									4
307	Urochloa maxima	26937			CIAT						Unknown									4
308	Urochloa maxima	26939			CIAT						Unknown									4
309	Urochloa maxima	26947			CIAT						Unknown									4
310	Urochloa maxima	36000	promissing accession		CIAT						Unknown									4
339	Urochloa maxima	6935			CIAT						United Republic Of Tanzania									2
348	Urochloa maxima	6897			CIAT						Kenya									2
417	Urochloa maxima	6821			CIAT						Unknown			29-11-1983						4
1003	Urochloa maxima	PI 284156			USDA						Republic of South Africa									4			2n=32
387	Urochloa nigropedata	16927			CIAT	Semipostrated	60				Zimbabwe	Chilimanzi	Mvuma-Kwekwe, Kms: 41, Direccion: Noroeste, Sin Pasar Via Gweru	03-03-1985	1400	-19.15	30.2		4					2n=2x Penteado et al., 2000
407	Urochloa plantaginea	26740			CIAT						Unknown								2
358	Urochloa platynota	26332			CIAT	Semierect	60				Rwanda	Kibungo	Kigali-Rwamagana, Kms: 13, Direccion: Oeste	02-05-1985	1570	-1.9333	30.3333		2
1	Urochloa ruziziensis	6134			CIAT	Semipostrated	80				Uganda		Area Kisenyi;Lago Drive	19-12-1971	909				2
2	Urochloa ruziziensis	26172		Sexual	CIAT	Postrated	70				Burundi	Cibitoke	Bubanza-Bukinanyana, Kms: 36, Direccion: Norte, Carretera R.I.G.9;9 Km Noroeste De Ntamba	15-05-1985	1510	-2.8833	29.3333		2
3	Urochloa ruziziensis	26179		Sexual	CIAT	Postrated	60	1998-08-23	1998-09-18	1997-03-05	Burundi	Rutana	En Centre Agronomique Isabu-Moso	23-05-1985	1200	-4.0167	30.0833		2					2n=2x Penteado et al., 2000 (U. brizantha)
4	Urochloa ruziziensis	26295		Sexual	CIAT	Semierect	80				Rwanda	Kibungo	Kibungo-Kabarondo, Kms: 14, Direccion: Noreste	03-05-1985	1630	-2.1	30.55		2					2n=2x Penteado et al., 2000 (U. decumbens)
5	Urochloa ruziziensis	26348		Sexual	CIAT	Postrated	70				Rwanda	Kibuye	Kibuye-Cyesha, Kms: 11, Direccion: Sur	06-05-1985	1580	-2.1333	29.3		2
6	Urochloa ruziziensis	26170		Sexual	CIAT	Postrated	20				Burundi	Bubanza	Bujumbura-Cibitoke, Kms: 33, Direccion: Noroeste, Carretera R.N.5	15-05-1985	860	-3.0833	29.25		2					2n=4x (U. brizantha) and 2n=2x (U. ruziziensis) Penteado et al. 2000
7	Urochloa ruziziensis	26163		Sexual	CIAT	Postrated	60				Burundi	Cankuzo	Centro Veterinario;1 Km Del Centro Del Pueblo	25-04-1985	1570	-3.2	30.55		2					2n=2x Penteado et al., 2000
8	Urochloa ruziziensis	26174			CIAT	Postrated	50				Burundi	Bubanza	Bujumbura-Muyange, Kms: 25, Direccion: Norte, Via Gihanga;3 Km Este Del Desvio Con La Carretera R.N.5	15-05-1985	850	-3.15	29.2833		2					2n=2x Penteado et al., 2000
9	Urochloa ruziziensis	6419			CIAT	Semierect	60				Zaire								2				2n=14
10	Urochloa ruziziensis	16102			CIAT	Postrated	30				Unknown								2
101	Urochloa ruziziensis	26175		Sexual	CIAT	Postrated	50				Burundi	Bujumbura	Bujumbura-Rumonge, Kms: 19, Direccion: Sur, Carretera R.N.3	16-05-1985	820	-3.5667	29.35		2					2n=2x Penteado et al., 2000
102	Urochloa ruziziensis	26433		Sexual	CIAT	Postrated	40				United Republic Of Tanzania	Morogoro	Sokoine University Of Agriculture;En Las Afueras De La Ciudad	19-07-1985	510	-6.8	37.6667		2					2n=2x Penteado et al., 2000
103	Urochloa ruziziensis	26871			CIAT	Semipostrated	50	2001-09-04	2001-10-20		Unknown			26-11-1990					2
104	Urochloa ruziziensis	26171			CIAT	Semipostrated	60				Burundi	Cibitoke	Bujumbura-Cibitoke, Kms: 44, Direccion: Noroeste, Carretera R.N.5;En Las Afueras De Ndava	15-05-1985	840	-3	29.2		2
105	Urochloa ruziziensis	26162		Sexual	CIAT	Semierect	80				Burundi	Karuzi	Gitega-Karuzi, Kms: 3, Direccion: Oeste, Carretera R.I.G.2.Ferme Ecole D'Agriculture	23-04-1985	1650	-3.1167	30.1333		2					2n=2x Penteado et al., 2000
316	Urochloa ruziziensis	6130		Sexual	CIAT	Semierect	80				Kenya	Rift Valley	Eldoret-Uganda, Kms: 16, Direccion: Noroeste	07-10-1971	2030	0.6167	35.1667		2
317	Urochloa ruziziensis	6291			CIAT	Semierect	90				Unknown								2
340	Urochloa ruziziensis	26347			CIAT						Rwanda		KIBUYE-CYESHA, KMS: 5, DIRECCION: SUR, LAGO KIVU	05-05-1985	1600	-2.1	29.3167		2
347	Urochloa ruziziensis	26164			CIAT	Semipostrated	30				Burundi	Bujumbura	Bujumbura-Cibitoke, Kms: 11, Direccion: Norte, Carretera R.N.5;Reserve Naturelle De La Rusizi	13-05-1985	800	-3.2667	29.3		2					2n=2x Penteado et al., 2000
360	Urochloa ruziziensis	6778			CIAT	Semierect	60				Unknown								2
362	Urochloa ruziziensis	6692			CIAT	Semierect	90				Unknown								2
365	Urochloa ruziziensis	654			CIAT	Semierect	80				Burundi	Bujumbura	Ruzizi Plain						2					2n=2x Penteado et al., 2000
367	Urochloa ruziziensis	16103			CIAT	Semipostrated	80				Unknown								2
370	Urochloa ruziziensis	656			CIAT	Postrated	60				Unknown								2
373	Urochloa ruziziensis	16551		Sexual	CIAT	Semierect	60				Kenya		MLIMANI FARM	25-09-1984	1790	1.0167	35		2					2n=2x Penteado et al., 2000
412	Urochloa ruziziensis	26167		Sexual	CIAT	Semierect	60				Burundi	Cibitoke	Bujumbura-Rugombo, Kms: 11, Direccion: Noroeste, Carretera R.N.5;Ferme De Mparambo;200 Mts Del Rio Rusizi	13-05-1985	920	-2.8833	29.1		2					2n=2x Penteado et al., 2000
127	Urochloa ruziziensis x Urochloa decumbens x Urochloa brizantha hybrid	1752	CAYMAN	Apomictic	CIAT														4
1000	Urochloa spp.	PI 508570			USDA						Argentina	West side of Ceres, Santa Fe Province		19-02-1979					5				2n=45
1001	Urochloa spp.	PI 508571			USDA						Argentina	Route 9, 13 km N of Tucuman		20-02-1979					4				2n=36
1002	Urochloa spp.	PI 657653			USDA						India									4			2n=32
