# Supplementary material for: Complex polyploid and hybrid species in an apomictic and sexual tropical forage grass group: genomic composition and evolution in Urochloa (Brachiaria) species
Source: Ann Bot. 2021 Dec 7;131(1):87–108. doi: 10.1093/aob/mcab147 (PMC9904353; doi:10.1093/aob/mcab147)
Supplement: mcab147_suppl_Supplementary_Table_S10 [file mcab147_suppl_supplementary_table_s10.xlsx]

## Sheet: Arkusz1
Table S10. Repetitive DNA composition of Urochloa genomes. Genome portion (as percent) is listed for each species. Families and subfamilies of transposable elements Class I (retrotransposons) and Class II (DNA transposons), and tandem repeats are also given.
REPEAT TYPE	SUPERFAMILY	FAMILY	U. decumbens CIAT 26305 (2x)	U. decumbens CIAT 664 (4x)	U. brizantha CIAT 16292 (4x)	U. brizantha CIAT 26032 (4x)	U. brizantha CIAT26745 (4x)	U. brizantha CIAT 16290 (5x)	U. humidicola CIAT 26155 (6x)	U. maxima CIAT 16049 (2x)	Urochloa sp. PI 657653 (4x)
Transposable elements
Class I (Retrotransposons)
LTR	Ty1_copia	Ale	0.09%	0.07%	0.09 %	0.07 %	0.08 %	0.07 %	0.11 %	0.14 %	0.20 %
		Angela	0.08%	0.20 %	0.20 %	0.25 %	0.23 %	0.22 %	0.26 %	0.29 %	0.09 %
		Bianca	0.00 %	0.00%	0.11 %	0.13 %	0.15 %	0.12 %	0.00 %	0.03 %	0.11 %
		Ikeros	0.34 %	0.32 %	0.25 %	0.26 %	0.24 %	0.27 %	0.23 %	0.00 %	0.14 %
		SIRE	7.47 %	5.91 %	5.66 %	2.89 %	5.79 %	2.73 %	0.93 %	0.68 %	0.57 %
		TAR	0.07 %	0.10 %	0.17 %	0.18 %	0.16 %	0.16 %	0.37 %	0.49 %	0.23 %
		Tork	0.00 %	0.01 %	0.03 %	0.02 %	0.00 %	0.00 %	0.06 %	0.06 %	0.09 %
	Ty3_gypsy	Athila	7.06 %	5.06 %	4.48 %	2.18 %	4.84 %	3.22 %	3.91 %	6.14 %	0.04 %
		Ogre	0.33 %	0.81 %	2.40 %	1.04 %	1.45 %	0.96 %	0.75 %	0.95 %	0.14 %
		Retand	6.83 %	3.68 %	3.79 %	2.47 %	3.68 %	2.08 %	1.68 %	1.57 %	0.76 %
		CRM	0.88 %	0.61 %	0.38 %	0.61 %	0.51 %	0.42 %	0.57 %	0.04 %	2.22 %
		Tekay	4.1 %	1.43 %	1.36 %	1.37 %	1.54 %	1.31 %	0.61 %	1.45 %	1.27 %
LINE			0.1 %	0.07 %	0.05 %	0.06 %	0.06 %	0.07 %	0.38 %	0.05 %	0.05 %
Class II (DNA transposons) - Subclass I
	TIR	EnSpm_CACTA	1.18 %	1.10 %	0.91 %	1.08 %	1.15 %	1.13 %	0.32 %	0.91 %	0.52 %
		hAT	0.00 %	0.00 %	0.00 %	0.00 %	0.00 %	0.00 %	0.00 %	0.00 %	0.02 %
		MuDR_Mutator	0.35 %	0.09 %	0.07%	0.03 %	0.04 %	0.07 %	0.02 %	0.00 %	0.65 %
Tandem repeats
rDNA			1.62 %	0.97 %	3.75%	1.47 %	3.67 %	0.95 %	1.54 %	1.18 %	1.56 %
Unclasiffied repeats
Low complex, simple repeat, unknown			5.27 %	5.04 %	6.01%	16.12 %	7.25 %	16.31 %	5.55 %	5.04 %	4.26 %
